# Supplementary material for: Simulated patient methodology applied in health services research: a scoping review
Source: BMC Health Serv Res. 2026 Mar 26;26:494. doi: 10.1186/s12913-026-14407-3 (PMC13063682; doi:10.1186/s12913-026-14407-3)
Supplement: Supplementary file 4 — Supplementary Material 4 [file 12913_2026_14407_MOESM4_ESM.xlsx]

## Sheet: RawData
Authors	Title	Year	Country	No.SPs	No.Contacts	Setting	Specialty	Staff	Chapter	Code	Interaction	Informed	Feedback
Kunin M; Allen AR; Nicolas C; Freed GL	Private general paediatric care availability in Melbourne.	2017	Australia	1	47	practices	Paediatrics	not-reported	X-Diseases-of-the-respiratory-system XII-Diseases-of-the-skin-and-subcutaneous-tissue	J45-Asthma Dermatitis-and-eczema-L20-L30-	telephone	y	not-reported
Shepherd HL; Barratt A; Trevena LJ; McGeechan K; Carey K; Epstein RM; Butow PN; Del Mar CB; Entwistle V; Tattersall MH	Three questions that patients can ask to improve the quality of information physicianss give about treatment options: a cross-over trial.	2011	Australia	2	36	practices	Family-and-general-medicine	physicians	V-Mental-and-behavioural-disorders	F32-Depressive-episode-OR-Recurrent-depressive-disorder	face-to-face	y	not-reported
Peremans L; Rethans JJ; Verhoeven V; Coenen S; Debaene L; Meulemans H; Denekens J; Van Royen P	Empowering patients or general practitioners? A randomised clinical trial to improve quality in reproductive health care in Belgium.	2010	Belgium	3	43	practices	Family-and-general-medicine	physicians	XXI-Factors-influencing-health-status-and-contact-with-health-services	Z30-Contraceptive-management	face-to-face	y	not-reported
Peremans L; Rethans JJ; Verhoeven V; Debaene L; Van Royen P; Denekens J	Adolescents demanding a good contraceptive: a study with standardized patients in general practices.	2005	Belgium	3	30	practices	Family-and-general-medicine	physicians	XXI-Factors-influencing-health-status-and-contact-with-health-services	Z30-Contraceptive-management	face-to-face	y	not-reported
LaRoche KJ; Foster AM	Toll free but not judgment free: evaluating postabortion support services in Ontario.	2015	Canada	1	37	organizations-offering-postabortion-support-service	None	counsellors	XV-Pregnancy-childbirth-and-the-puerperium	O06-Unspecified-abortion	telephone	not-reported	not-reported
Stacey D; Taljaard M; Drake ER; O'Connor AM	Audit and feedback using the brief Decision Support Analysis Tool (DSAT-10) to evaluate nurse-standardized patient encounters.	2008	Canada	6	76	call-centers	not-reported	nurses	XI-Diseases-of-the-digestive-system V-Mental-and-behavioural-disorders XXI-Factors-influencing-health-status-and-contact-with-health-services XIX-Injury-poisoning-and-certain-other-consequences-of-external-causes XIII-Diseases-of-the-musculoskeletal-system-and-connective-tissue IV-Endocrine-nutritional-and-metabolic-diseases	Disorders-of-gallbladder-biliary-tract-and-pancreas-K80-K87 Behavioural-and-emotional-disorders-with-onset-usually-occurring-in-childhood-and-adolescence-F90-F98 Z36-Antenatal-screening T78-Adverse-effects-not-elsewhere-classified M51-Other-intervertebral-disc-disorders E78-Disorders-of-lipoprotein-metabolism-and-other-lipidaemias	telephone	not-reported	y
Gao Q; Liu M; Peng L; Zhang Y; Shi Y; Teuwen DE; Yi H	Patient satisfaction and its health provider-related determinants in primary health facilities in rural China.	2022	China	78	1138	clinics	not-reported	physicians	I-Certain-infectious-and-parasitic-diseases IX-Diseases-of-the-circulatory-system X-Diseases-of-the-respiratory-system	A08-Viral-and-other-specified-intestinal-infections Tuberculosis-A15-A19 I20-Angina-pectoris J45-Asthma	face-to-face	y	not-reported
Si Y; Bateman H; Chen S; Hanewald K; Li B; Su M; Zhou Z	Quantifying the financial impact of overuse in primary care in China: A standardised patient study.	2023	China	18	492	hospitals	not-reported	physicians	IX-Diseases-of-the-circulatory-system X-Diseases-of-the-respiratory-system	I20-Angina-pectoris J45-Asthma	face-to-face	y	not-reported
Su M; Zhou Z; Si Y; Fan X	The Association Between Patient-Centered Communication and Primary Care Quality in Urban China: Evidence From a Standardized Patient Study.	2021	China	12	492	health-centers	not-reported	physicians	IX-Diseases-of-the-circulatory-system X-Diseases-of-the-respiratory-system	I20-Angina-pectoris J45-Asthma	face-to-face	y	not-reported
Su M; Zhou Z; Si Y; Sylvia S; Chen G; Su Y; Rozelle S; Wei X	Comparing the Quality of Primary Care between Public and Private Providers in Urban China: A Standardized Patient Study.	2021	China	12	492	health-centers	not-reported	physicians	IX-Diseases-of-the-circulatory-system X-Diseases-of-the-respiratory-system	I20-Angina-pectoris J45-Asthma	face-to-face	y	not-reported
Sylvia S; Xue H; Zhou C; Shi Y; Yi H; Zhou H; Rozelle S; Pai M; Das J	Tuberculosis detection and the challenges of integrated care in rural China: A cross-sectional standardized patient study.	2017	China	21	274	clinics health-centers hospitals	not-reported	physicians village-doctors-may-not-have-a-formal-license	I-Certain-infectious-and-parasitic-diseases	A16-Respiratory-tuberculosis-not-confirmed-bacteriologically-or-histologically	face-to-face	y	not-reported
Wang Q; Adhikari SP; Wu Y; Sunil TS; Mao Y; Ye R; Sun C; Shi Y; Zhou C; Sylvia S; Rozelle S; Zhou H	Consultation length, process quality and diagnosis quality of primary care in rural China: A cross-sectional standardized patient study.	2022	China	not reported	414	health-centers	not-reported	physicians	IX-Diseases-of-the-circulatory-system I-Certain-infectious-and-parasitic-diseases	I20-Angina-pectoris Tuberculosis-A15-A19	face-to-face	y	not-reported
Wu Y; Ye R; Sun C; Meng S; Cai Z; Li L; Sylvia S; Zhou H; Pappas L; Rozelle S	Using standardized patients to assess the quality of type 2 diabetes care among primary care providers and the health system: Evidence from rural areas of western China.	2022	China	not reported	126	hospitals health-centers clinics	not-reported	not-reported	IV-Endocrine-nutritional-and-metabolic-diseases	E11-Type-2-diabetes-mellitus	face-to-face	y	not-reported
Wu Y; Zhou H; Ma X; Shi Y; Xue H; Zhou C; Yi H; Medina A; Li J; Sylvia S	Using standardised patients to assess the quality of medical records: an application and evidence from rural China.	2020	China	not reported	620	health-centers	not-reported	not-reported	IX-Diseases-of-the-circulatory-system I-Certain-infectious-and-parasitic-diseases	I20-Angina-pectoris A16-Respiratory-tuberculosis-not-confirmed-bacteriologically-or-histologically A08-Viral-and-other-specified-intestinal-infections	face-to-face	y	not-reported
Xue H; Hager J; An Q; Liu K; Zhang J; Auden E; Yang B; Yang J; Liu H; Nie J; Wang A; Zhou C; Shi Y; Sylvia S	The Quality of Tuberculosis Care in Urban Migrant Clinics in China.	2018	China	not reported	42	clinics	not-reported	physicians village-doctors-may-not-have-a-formal-license	I-Certain-infectious-and-parasitic-diseases	A16-Respiratory-tuberculosis-not-confirmed-bacteriologically-or-histologically	face-to-face	y	not-reported
Xue H; Shi Y; Huang L; Yi H; Zhou H; Zhou C; Kotb S; Tucker JD; Sylvia SY	Diagnostic ability and inappropriate antibiotic prescriptions: a quasi-experimental study of primary care providers in rural China.	2019	China	63	557	health-centers clinics	not-reported	not-reported	IX-Diseases-of-the-circulatory-system I-Certain-infectious-and-parasitic-diseases	I20-Angina-pectoris A16-Respiratory-tuberculosis-not-confirmed-bacteriologically-or-histologically A08-Viral-and-other-specified-intestinal-infections	face-to-face	y	not-reported
Zhou Q; An Q; Wang N; Li J; Gao Y; Yang J; Nie J; Gao Q; Xue H	Communication skills of providers at primary healthcare facilities in rural China.	2020	China	63	504	health-centers clinics	not-reported	physicians others	IX-Diseases-of-the-circulatory-system I-Certain-infectious-and-parasitic-diseases	I20-Angina-pectoris A16-Respiratory-tuberculosis-not-confirmed-bacteriologically-or-histologically A08-Viral-and-other-specified-intestinal-infections	face-to-face	not-reported	not-reported
Shukla A; Acharya R; Kumar A; Mozumdar A; Aruldas K; Saggurti N	Client-provider interaction: understanding client experience with family planning service providers through the mystery client approach in India.	2020	India	7	76	hospitals health-centers clinics	not-reported	physicians	XXI-Factors-influencing-health-status-and-contact-with-health-services	Z30-Contraceptive-management	face-to-face	not-reported	not-reported
LeÃ³n FR; Lundgren R; Huapaya A; Sinai I; Jennings V	Challenging the courtesy bias interpretation of favorable clients' perceptions of family planning delivery.	2007	India Peru Rwanda	21	not reported	clinics	not-reported	not-reported	XXI-Factors-influencing-health-status-and-contact-with-health-services	Z30-Contraceptive-management	face-to-face	y	not-reported
Pasini A; Rigon G; Vaona A	A cross-sectional study of the quality of telephone triage in a primary care out-of-hours service.	2015	Italy	6	40	call-centers	not-reported	physicians	XVIII-Symptoms-signs-and-abnormal-clinical-and-laboratory-findings-not-elsewhere-classified	R04-Haemorrhage-from-respiratory-passages R11-Nausea-and-vomiting R50-Fever-of-other-and-unknown-origin	telephone	y	not-reported
Tumlinson K; Britton LE; Williams CR; Wambua DM; Onyango DO; Senderowicz L	Contraceptive method denial as downward contraceptive coercion: A mixed-methods mystery client study in Western Kenya.	2022	Kenya	15	180	dispensaries health-centers hospitals	not-reported	not-reported	XXI-Factors-influencing-health-status-and-contact-with-health-services	Z30-Contraceptive-management	face-to-face	y	not-reported
Williams CR; Britton LE; Bullington BW; Wambua DM; Onyango DO; Tumlinson K	Frequency and impact of long wait times for family planning in public-sector healthcare facilities in Western Kenya.	2022	Kenya	15	180	dispensaries health-centers hospitals	not-reported	not-reported	XXI-Factors-influencing-health-status-and-contact-with-health-services	Z30-Contraceptive-management	face-to-face	y	not-reported
Daouk-Ã–yry L; Alameddine M; Hassan N; Laham L; Soubra M	The catalytic role of Mystery Patient tools in shaping patient experience: A method to facilitate value co-creation using action research.	2018	Lebanon	18	66	clinics	Internal-Medicine General-surgery Ophatalmology Obstetrics-and-Gynaecology Neurology Psychiatry	medical-assistants nurses receptionists	not-reported	not-reported	face-to-face	y	not-reported
Hazel E; Mohan D; Chirwa E; Phiri M; Kachale F; Msukwa P; Katz J; Marx MA	Disrespectful care in family planning services among youth and adult simulated clients in public sector facilities in Malawi.	2021	Malawi	12	224	hospitals clinics dispensaries	not-reported	not-reported	XXI-Factors-influencing-health-status-and-contact-with-health-services	Z30-Contraceptive-management	face-to-face	y	not-reported
McGinn EK; Irani L	Provider-Initiated Family Planning Within HIV Services in Malawi: Did Policy Make It into Practice?	2019	Malawi	9	58	health-posts health-centers clinics hospitals	not-reported	not-reported	XXI-Factors-influencing-health-status-and-contact-with-health-services	Z30-Contraceptive-management	face-to-face	y	not-reported
de Castro F; Barrientos-Gutierrez T; Braverman-Bronstein A; Santelli J; Place JM; Eternod-ArÃ¡mburu M; HernÃ¡ndez-Avila M	Adolescent Access to Information on Contraceptives: A Mystery Client Study in Mexico.	2018	Mexico	13	761	pharmacies practices	pharmacology not-reported	nurses physicians social-workers sales-assistant	XXI-Factors-influencing-health-status-and-contact-with-health-services	Z30-Contraceptive-management	face-to-face	not-reported	not-reported
de Castro F; Place JM; Allen-Leigh B; Barrientos-Gutierrez T; Dues K; Eternod ArÃ¡mburu M; HernÃ¡ndez-Avila M	Perceptions of adolescent 'simulated clients' on barriers to seeking contraceptive services in health centers and pharmacies in Mexico.	2018	Mexico	15	not reported	pharmacies practices	pharmacology not-reported	pharmacists nurses physicians others	XXI-Factors-influencing-health-status-and-contact-with-health-services	Z30-Contraceptive-management	face-to-face	not-reported	not-reported
Meuwissen LE; Gorter AC; Kester AD; Knottnerus JA	Does a competitive voucher program for adolescents improve the quality of reproductive health care? A simulated patient study in Nicaragua.	2006	Nicaragua	17	65	health-centers clinics	not-reported	physicians nurses receptionists	XXI-Factors-influencing-health-status-and-contact-with-health-services	Z30-Contraceptive-management-AND-Z70-Counselling-related-to-sexual-attitude-behaviour-and-orientation	face-to-face	n	not-reported
Johnson D; Ugaz J	Determinants of Quality of Family Planning Counseling among Private Health Facilities in Lagos.	2016	Nigeria	12	927	clinics hospitals nursing-homes	not-reported	not-reported	XXI-Factors-influencing-health-status-and-contact-with-health-services	Z30-Contraceptive-management	face-to-face	not-reported	not-reported
LeÃ³n FR; Blair C; Huapaya A; Lundgren R; Mukabatsinda M; Muramutsa F; Jennings V	Quality of delivery of the Standard Days Method as compared with contraceptive pills in Rwanda.	2006	Rwanda	not reported	not reported	clinics	Obstetrics-and-gynaecology	not-reported	XXI-Factors-influencing-health-status-and-contact-with-health-services	Z30-Contraceptive-management	face-to-face	y	y
Bachmann MO; Colvin MS; Nsibande D; Connolly C; Curtis B	Quality of primary care for sexually transmitted diseases in Durban, South Africa: influences of patient, nurse, organizational and socioeconomic characteristics.	2004	South-Africa	8	296	clinics	Infectious-diseases	nurses	XVIII-Symptoms-signs-and-abnormal-clinical-and-laboratory-findings-not-elsewhere-classified-AND-XIV-Diseases-of-the-genitourinary-system	R36-Urethral-discharge-pelvic-inflamantory-disease-AND-N89-Other-noninflammatory-disorders-of-vagina	face-to-face	y	not-reported
Burger R; Christian CS; Gerdtham UG; Haal K; Hompashe DM; Smith A; Schutte AE	Use of simulated patients to assess hypertension case management at public healthcare facilities in South Africa.	2020	South-Africa	8	156	practices	not-reported	not-reported	IX-Diseases-of-the-circulatory-system	Hypertensive-diseases-I10-I15	face-to-face	not-reported	not-reported
Christian CS; Gerdtham UG; Hompashe D; Smith A; Burger R	Measuring Quality Gaps in TB Screening in South Africa Using Standardised Patient Analysis.	2018	South-Africa	8	152	not-reported	not-reported	nurses	I-Certain-infectious-and-parasitic-diseases	Tuberculosis-A15-A19	face-to-face	not-reported	not-reported
Lagarde M; Blaauw D	Levels and determinants of overprescribing of antibiotics in the public and private primary care sectors in South Africa.	2023	South-Africa	not reported	201	clinics	Family-and-general-medicine	physicians nurses	X-Diseases-of-the-respiratory-system	J20-Acute-bronchitis	face-to-face	y	not-reported
Mathews C; Guttmacher SJ; Flisher AJ; Mtshizana YY; Nelson T; McCarthy J; Daries V	The quality of HIV testing services for adolescents in Cape Town, South Africa: do adolescent-friendly services make a difference?	2009	South-Africa	10	14	clinics	Family-and-general-medicine	receptionists counsellors nurses	XXI-Factors-influencing-health-status-and-contact-with-health-services	Z11-Special-screening-examination-for-infectious-and-parasitic-diseases-AND-Z71-Persons-encountering-health-services-for-other-counselling-and-medical-advice-not-elsewhere-classified	face-to-face	y	not-reported
Brunner E; Probst M; Meichtry A; Luomajoki H; Dankaerts W	Comparison of clinical vignettes and standardized patients as measures of physiotherapists' activity and work recommendations in patients with non-specific low back pain.	2016	Switzerland	3	23	clinics	Physical-medicine-and-rehabilitation	physiotherapists	XIII-Diseases-of-the-musculoskeletal-system-and-connective-tissue	M54-Dorsalgia	telephone face-to-face	y	not-reported
Konje ET; Msuya IE; Matovelo D; Basinda N; Dewey D	Provision of inadequate information on postnatal care and services during antenatal visits in Busega, Northwest Tanzania: a simulated client study.	2022	Tanzania	not reported	81	hospitals health-centers dispensaries	Obstetrics-and-gynaecology	assistant-nursing-officers clinical-officers nurses medcical-attendants-unskilled	XXI-Factors-influencing-health-status-and-contact-with-health-services	Z34-Supervision-of-normal-pregnancy	face-to-face	not-reported	not-reported
Mchome Z; Richards E; Nnko S; Dusabe J; Mapella E; Obasi A	A 'mystery client' evaluation of adolescent sexual and reproductive health services in health facilities from two regions in Tanzania.	2015	Tanzania	12	48	health-centers dispensaries	not-reported	physicians nurses receptionists	XXI-Factors-influencing-health-status-and-contact-with-health-services	Z30-Contraceptive-management-AND-Z70-Counselling-related-to-sexual-attitude-behaviour-and-orientation	face-to-face	y	n
Pongsupap Y; Van Lerberghe W	Choosing between public and private or between hospital and primary care: responsiveness, patient-centredness and prescribing patterns in outpatient consultations in Bangkok.	2006	Thailand	6	211	health-centers hospitals clinics	Family-and-general-medicine not-reported	physicians	XXI-Factors-influencing-health-status-and-contact-with-health-services-AND-XVIII-Symptoms-signs-and-abnormal-clinical-and-laboratory-findings-not-elsewhere-classified	Z63-Other-problems-related-to-primary-support-group-including-family-circumstances-AND-R10-Abdominal-and-pelvic-pain	face-to-face	n	not-reported
O'Neil ML	The availability of abortion at state hospitals in Turkey: A national study.	2017	Turkey	1	428	hospitals	Obstetrics-and-gynaecology	not-reported	XV-Pregnancy-childbirth-and-the-puerperium	O04-Medical-abortion	telephone	not-reported	not-reported
O'Neil ML	Abortion services at hospitals in Istanbul.	2017	Turkey	1	154	hospitals	Obstetrics-and-gynaecology	nurses receptionists physicians	XV-Pregnancy-childbirth-and-the-puerperium	O04-Medical-abortion	telephone	not-reported	not-reported
Baraitser P; Brown KC; Gleisner Z; Pearce V; Kumar U; Brady M	Do it yourself' sexual health care: the user experience.	2011	UK	40	19	clinics	not-reported	client-support-worker-in-some-cases-no-clinical-background	XXI-Factors-influencing-health-status-and-contact-with-health-services	Z11-Special-screening-examination-for-infectious-and-parasitic-diseases Z32-Pregnancy-examination-and-test	face-to-face self-management	not-reported	not-reported
Baraitser P; Pearce V; Walsh N; Cooper R; Brown KC; Holmes J; Smith L; Boynton P	Look who's taking notes in your clinic: mystery shoppers as evaluators in sexual health services.	2008	UK	40	105	hospitals clinics specialist-young-people's-services	not-reported	receptionists not-reported	not-reported	not-reported	telephone face-to-face	y	y
Foley E; Furegato M; Hughes G; Board C; Hayden V; Prescott T; Shone E; Patel R	Inequalities in access to genitourinary medicine clinics in the UK: results from a mystery shopper survey.	2017	UK	not reported	1621	clinics	not-reported	not-reported	I-Certain-infectious-and-parasitic-diseases	A50-A64-Infections-with-a-predominantly-sexual-mode-of-transmission	telephone face-to-face	not-reported	not-reported
Mellor RM; Sheppard JP; Bates E; Bouliotis G; Jones J; Singh S; Skelton J; Wiskin C; McManus RJ	Receptionist rECognition and rEferral of Patients with Stroke (RECEPTS): unannounced simulated patient telephone call study in primary care.	2015	UK	5	600	practices	Family-and-general-medicine	receptionists	IX-Diseases-of-the-circulatory-system	I64-Stroke-not-specified-as-haemorrhage-or-infarction	telephone	y	not-reported
Salisbury C; Montgomery AA; Simons L; Sampson F; Edwards S; Baxter H; Goodall S; Smith H; Lattimer V; Pickin DM	Impact of Advanced Access on access, workload, and continuity: controlled before-and-after and simulated-patient study.	2007	UK	not reported	493	practices	Family-and-general-medicine	receptionists	not-reported	not-reported	telephone	y	not-reported
Shah R; Edgar DF; Spry PG; Harper RA; Kotecha A; Rughani S; Evans BJ	Glaucoma detection: the content of optometric eye examinations for a presbyopic patient of African racial descent.	2009	UK	1	100	practices	Optometry	optometricians	VII-Diseases-of-the-eye-and-adnexa	H40-Glaucoma	face-to-face	y	not-reported
Aysola J; Rhodes KV; Polsky D	Patient-centered Medical Homes and Access to Services for New Primary Care Patients.	2015	USA	not reported	11347	practices	not-reported	not-reported	not-reported	not-reported	telephone	not-reported	not-reported
Berner ES; Houston TK; Ray MN; Allison JJ; Heudebert GR; Chatham WW; Kennedy JI Jr; Glandon GL; Norton PA; Crawford MA; Maisiak RS	Improving ambulatory prescribing safety with a handheld decision support system: a randomized controlled trial.	2006	USA	13	not reported	clinics	Internal-medicine	physicians	XIII-Diseases-of-the-musculoskeletal-system-and-connective-tissue	Other-soft-tissue-disorders-M70-M79	face-to-face	y	not-reported
Bertakis KD; Franks P; Epstein RM	Patient-centered communication in primary care: physicians and patient gender and gender concordance.	2009	USA	5	189	practices	Family-and-General-Medicine Internal-medicine	physicians	XVIII-Symptoms-signs-and-abnormal-clinical-and-laboratory-findings-not-elsewhere-classified	R07-Pain-in-throat-and-chest	face-to-face	y	not-reported
Blanchard J; Ogle K; Thomas O; Lung D; Asplin B; Lurie N	Access to appointments based on insurance status in Washington, D.C.	2008	USA	3	250	clinics	Internal-medicine	not-reported	XVIII-Symptoms-signs-and-abnormal-clinical-and-laboratory-findings-not-elsewhere-classified	R03-Abnormal-blood-pressure-reading-without-diagnosis	telephone	not-reported	not-reported
Candon M; Rhodes K; Polsky D	Acuity-based Scheduling in Primary Care.	2018	USA	not reported	11594	practices	not-reported	not-reported	XXI-Factors-influencing-health-status-and-contact-with-health-services XVIII-Symptoms-signs-and-abnormal-clinical-and-laboratory-findings-not-elsewhere-classified	Z00-General-examination-and-investigation-of-persons-without-complaint-and-reported-diagnosis R03-Abnormal-blood-pressure-reading-without-diagnosis	telephone	not-reported	not-reported
Dinkelspiel E; Chu P; Smith-Bindman R	Access to diagnostic mammography in the San Francisco Bay Area.	2008	USA	1	86	practices	not-reported	not-reported	XIV-Diseases-of-the-genitourinary-system	N63-Unspecified-lump-in-breast	telephone	not-reported	not-reported
Dodge LE; Haider S; Hacker MR	Knowledge of state-level abortion laws and policies among front-line staff at facilities providing abortion services.	2012	USA	1	138	hospitals clinics	not-reported	not-reported	XV-Pregnancy-childbirth-and-the-puerperium	O04-Medical-abortion	telephone	n	n
Elias CM; Shields CG; Griggs JJ; Fiscella K; Christ SL; Colbert J; Henry SG; Hoh BG; Hunte HER; Marshall M; Mohile SG; Plumb S; Tejani MA; Venuti A; Epstein RM	The social and behavioral influences (SBI) study: study design and rationale for studying the effects of race and activation on cancer pain management.	2017	USA	4	158	practices large-health-care-organizations	Family-and-general-medicine Internal-medicine Oncology	physicians	II-Neoplasms	C34-Malignant-neoplasm-of-bronchus-and-lung	face-to-face	y	not-reported
Epstein RM; Franks P; Shields CG; Meldrum SC; Miller KN; Campbell TL; Fiscella K	Patient-centered communication and diagnostic testing.	2005	USA	not reported	198	practices	Family-and-general-medicine Internal-medicine	physicians	XVIII-Symptoms-signs-and-abnormal-clinical-and-laboratory-findings-not-elsewhere-classified	R07-Pain-in-throat-and-chest	face-to-face	y	not-reported
Epstein RM; Shields CG; Franks P; Meldrum SC; Feldman M; Kravitz RL	Exploring and validating patient concerns: relation to prescribing for depression.	2007	USA	not reported	298	clinics	Family-and-general-medicine Internal-medicine	physicians	V-Mental-and-behavioural-disorders	F33-Recurrent-depressive-disorder F43-Reaction-to-severe-stress-and-adjustment-disorders	face-to-face	y	not-reported
Epstein RM; Shields CG; Meldrum SC; Fiscella K; Carroll J; Carney PA; Duberstein PR	physicianss' responses to patients' medically unexplained symptoms.	2006	USA	5	189	practices	Family-and-general-medicine Internal-medicine	physicians	XVIII-Symptoms-signs-and-abnormal-clinical-and-laboratory-findings-not-elsewhere-classified XI-Diseases-of-the-digestive-system	R07-Pain-in-throat-and-chest K21-Gastro-oesophageal-reflux-disease	face-to-face	y	not-reported
Feldman MD; Franks P; Duberstein PR; Vannoy S; Epstein R; Kravitz RL	Let's not talk about it: suicide inquiry in primary care.	2007	USA	18	298	practices	Family-and-general-medicine Internal-medicine	physicians	V-Mental-and-behavioural-disorders	F32-Depressive-episode-OR-F33-Recurrent-depressive-disorder F43-Reaction-to-severe-stress-and-adjustment-disorders	face-to-face	y	not-reported
Feldman MD; Franks P; Epstein RM; Franz CE; Kravitz RL	Do patient requests for antidepressants enhance or hinder physicianss' evaluation of depression? A randomized controlled trial.	2006	USA	18	298	clinics	Family-and-general-medicine Internal-medicine	physicians	V-Mental-and-behavioural-disorders	F32-Depressive-episode-OR-F33-Recurrent-depressive-disorder F43-Reaction-to-severe-stress-and-adjustment-disorders	face-to-face	y	not-reported
Feng B; Srinivasan M; Hoffman JR; Rainwater JA; Griffin E; Dragojevic M; Day FC; Wilkes MS	physicians communication regarding prostate cancer screening: analysis of unannounced standardized patient visits.	2013	USA	not reported	120	clinics practices	Family-and-general-medicine Internal-medicine	physicians	II-Neoplasms	D40-Neoplasm-of-uncertain-or-unknown-behaviour-of-male-genital-organs	face-to-face	y	not-reported
Fenton JJ; Kravitz RL; Jerant A; Paterniti DA; Bang H; Williams D; Epstein RM; Franks P	Promoting Patient-Centered Counseling to Reduce Use of Low-Value Diagnostic Tests: A Randomized Clinical Trial.	2016	USA	not reported	155	clinics	Family-and-general-medicine Internal-medicine	physicians	XIII-Diseases-of-the-musculoskeletal-system-and-connective-tissue XVIII-Symptoms-signs-and-abnormal-clinical-and-laboratory-findings-not-elsewhere-classified	M54-Dorsalgia M81-Osteoporosis-without-pathological-fracture R51-Headache	face-to-face	y	y
Fiscella K; Epstein RM; Griggs JJ; Marshall MM; Shields CG	Is physicians implicit bias associated with differences in care by patient race for metastatic cancer-related pain?	2021	USA	17	183	practices	Oncology not-reported	physicians	II-Neoplasms-AND-XVIII-Symptoms-signs-and-abnormal-clinical-and-laboratory-findings-not-elsewhere-classified	C34-Malignant-neoplasm-of-bronchus-and-lung-AND-R52-Pain-not-elsewhere-classified	face-to-face	y	not-reported
Fiscella K; Meldrum S; Franks P; Shields CG; Duberstein P; McDaniel SH; Epstein RM	Patient trust: is it related to patient-centered behavior of primary care physicianss?	2004	USA	5	186	practices	not-reported	physicians	XI-Diseases-of-the-digestive-system other	K21-Gastro-oesophageal-reflux-disease other	face-to-face	y	not-reported
Franks P; Jerant AF; Fiscella K; Shields CG; Tancredi DJ; Epstein RM	Studying physicians effects on patient outcomes: physicians interactional style and performance on quality of care indicators.	2006	USA	not reported	200	practices	Family-and-general-medicine Internal-medicine	physicians	XVIII-symptoms-signs-and-abnormal-clinical-and-laboratory-findings-not-elsewhere-classified	R07-Pain-in-throat-and-chest	face-to-face	y	not-reported
Frasik C; Jordan C; McLeod C; Flink-Bochacki R	A mystery client study of crisis pregnancy center practices in New York State.	2023	USA	7	86	clinics	Obstetrics-and-gynaecology	not-reported	XXI-Factors-influencing-health-status-and-contact-with-health-services	Z32-Pregnancy-examination-and-test	telephone	not-reported	not-reported
Gainsburg I; Derricks V; Shields C; Fiscella K; Epstein R; Yu V; Griggs J	Patient activation reduces effects of implicit bias on doctor-patient interactions.	2022	USA	14	181	practices	Oncology not-reported	physicians	II-Neoplasms	C34-Malignant-neoplasm-of-bronchus-and-lung	face-to-face	y	not-reported
Geraghty EM; Franks P; Kravitz RL	Primary care visit length, quality, and satisfaction for standardized patients with depression.	2007	USA	18	298	clinics	Family-and-general-medicine Internal-medicine	physicians	V-Mental-and-behavioural-disorders XIII-Diseases-of-the-musculoskeletal-system-and-connective-tissue	F32-Depressive-episode-OR-F33-Recurrent-depressive-disorder M54-Dorsalgia	face-to-face	y	not-reported
Gotlieb EG; Rhodes KV; Candon MK	Disparities in Primary Care Wait Times in Medicaid versus Commercial Insurance.	2021	USA	not reported	22859	practices	not-reported	not-reported	XXI-Factors-influencing-health-status-and-contact-with-health-services XVIII-Symptoms-signs-and-abnormal-clinical-and-laboratory-findings-not-elsewhere-classified	Z00-General-examination-and-investigation-of-persons-without-complaint-and-reported-diagnosis R03-Abnormal-blood-pressure-reading-without-diagnosis	telephone	not-reported	not-reported
Hornung RL; Hansen LA; Sharp LK; Poorsattar SP; Lipsky MS	Skin cancer prevention in the primary care setting: assessment using a standardized patient.	2007	USA	1	16	practices	Family-and-general-medicine Internal-medicine	physicians	XXI-Factors-influencing-health-status-and-contact-with-health-services	Z84-Family-history-of-other-conditions	face-to-face	y	not-reported
Kravitz RL; Epstein RM; Feldman MD; Franz CE; Azari R; Wilkes MS; Hinton L; Franks P	Influence of patients' requests for direct-to-consumer advertised antidepressants: a randomized controlled trial.	2005	USA	18	298	practices	Family-and-General-Medicine Internal-medicine	physicians	V-Mental-and-behavioural-disorders	F32-Depressive-episode-OR-F33-Recurrent-depressive-disorder F43-Reaction-to-severe-stress-and-adjustment-disorders	face-to-face	y	not-reported
Kutob RM; Bormanis J; Crago M; Senf J; Gordon P; Shisslak CM	Assessing culturally competent diabetes care with unannounced standardized patients.	2013	USA	6	29	clinics	Family-and-General-Medicine Internal-medicine	physicians	IV-Endocrine-nutritional-and-metabolic-diseases	Diabetes-mellitus-E10-E14	face-to-face	y	not-reported
Lagisetty P; Macleod C; Thomas J; Slat S; Kehne A; Heisler M; Bohnert ASB; Bohnert KM	Assessing reasons for decreased primary care access for individuals on prescribed opioids: an audit study.	2021	USA	5	936	clinics	not-reported	not-reported	XVIII-Symptoms-signs-and-abnormal-clinical-and-laboratory-findings-not-elsewhere-classified	R52-Pain-not-elsewhere-classified	telephone	not-reported	not-reported
Lee MT; Hishinuma ES; Derauf C; Guerrero AP; Iwaishi LK; Kasuya RT	Smoking cessation counseling training for pediatric residents in the continuity clinic setting.	2004	USA	9	78	clinics	paediatrics	physicians	XXI-Factors-influencing-health-status-and-contact-with-health-services	Z72-Problems-related-to-lifestyle	face-to-face	y	y
Leszinsky L; Candon M	Primary Care Appointments for Medicaid Beneficiaries With Advanced Practitioners.	2019	USA	not reported	12070	practices	not-reported	not-reported	not-reported	not-reported	telephone	not-reported	not-reported
Lim SE; Krajewski CM	A mystery shopper study identifying practice-level barriers to adolescent IUD access in western Pennsylvania.	2020	USA	1	56	practices	Obstetrics-and-gynaecology	medical-assistants nurses nurses	XXI-Factors-influencing-health-status-and-contact-with-health-services	Z30-Contraceptive-management	telephone	not-reported	not-reported
Malowney M; Keltz S; Fischer D; Boyd JW	Availability of outpatient care from psychiatrists: a simulated-patient study in three U.S. cities.	2015	USA	not reported	219	practices	Psychiatry	not-reported	V-Mental-and-behavioural-disorders	F32-Depressive-episode-OR-F33-Recurrent-depressive-disorder	telephone	not-reported	not-reported
Marrero CE; Igbokwe LI; Leonardi C	Access to Orthopedic Care post Medicaid Expansion Through the Affordable Care Act.	2019	USA	not reported	93	practices	Orthopaedics	not-reported	XXI-Factors-influencing-health-status-and-contact-with-health-services	Z47-Other-orthopaedic-follow-up-care	telephone	not-reported	not-reported
May L; Franks P; Jerant A; Fenton J	Watchful Waiting Strategy May Reduce Low-Value Diagnostic Testing.	2016	USA	9	155	clinics	Family-and-general-medicine Internal-medicine	physicians	XIII-Diseases-of-the-musculoskeletal-system-and-connective-tissue XIV-Diseases-of-the-genitourinary-system XVIII-Symptoms-signs-and-abnormal-clinical-and-laboratory-findings-not-elsewhere-classified	M54-Dorsalgia N95-Menopausal-and-other-perimenopausal-disorders R51-Headache	face-to-face	y	not-reported
McDaniel SH; Beckman HB; Morse DS; Silberman J; Seaburn DB; Epstein RM	physicians self-disclosure in primary care visits: enough about you, what about me?	2007	USA	not reported	193	practices	Family-and-general-medicine Internal-medicine	physicians	XVIII-Symptoms-signs-and-abnormal-clinical-and-laboratory-findings-not-elsewhere-classified	R07-Pain-in-throat-and-chest	face-to-face	y	not-reported
McDaniel SH; Morse DS; Reis S; Edwardsen EA; Gurnsey MG; Taupin A; Griggs JJ; Shields CG	physicianss criticizing physicianss to patients.	2013	USA	3	46	practices	Oncology Family-and-general-medicine	physicians	II-Neoplasms	C34-Malignant-neoplasm-of-bronchus-and-lung	face-to-face	y	not-reported
Melnikow J; Evans E; Xing G; Durbin S; Ritley D; Daniels B; Woodworth L	Primary Care Access to New Patient Appointments for California Medicaid Enrollees: A Simulated Patient Study.	2020	USA	2	581	practices	Family-and-general-medicine Internal-medicine Paediatrics	not-reported	X-Diseases-of-the-respiratory-system XIX-Injury-poisoning-and-certain-other-consequences-of-external-causes	J45-Asthma T78-Adverse-effects-not-elsewhere-classified	telephone	not-reported	not-reported
Price-Haywood EG; Roth KG; Shelby K; Cooper LA	Cancer risk communication with low health literacy patients: a continuing medical education program.	2010	USA	not reported	18	clinics	Family-and-general-medicine Internal-medicine	physicians	XXI-Factors-influencing-health-status-and-contact-with-health-services	Z12-Special-screening-examination-for-neoplasms	face-to-face	y	y
Resneck JS Jr; Abrouk M; Steuer M; Tam A; Yen A; Lee I; Kovarik CL; Edison KE	Choice, Transparency, Coordination, and Quality Among Direct-to-Consumer Telemedicine Websites and Apps Treating Skin Disease.	2016	USA	not reported	62	telemedicine-websites-and-apps	Dermatology Family-and-general-medicine	physicians nurses physician-assistants	other	other	telemedicine-websites-and-apps	not-reported	not-reported
Richards MR; Saloner B; Kenney GM; Rhodes K; Polsky D	Access points for the underserved: primary care appointment availability at federally qualified health centers in 10 States.	2014	USA	10	10904	clinics	Family-and-general-medicine Internal-medicine	not-reported	XXI-Factors-influencing-health-status-and-contact-with-health-services XVIII-Symptoms-signs-and-abnormal-clinical-and-laboratory-findings-not-elsewhere-classified	Z00-General-examination-and-investigation-of-persons-without-complaint-and-reported-diagnosis R03-Abnormal-blood-pressure-reading-without-diagnosis	telephone	not-reported	not-reported
Roberts SCM; Berglas NF; Schroeder R; Lingwall M; Grossman D; White K	Disruptions to Abortion Care in Louisiana During Early Months of the COVID-19 Pandemic.	2021	USA	not reported	not reported	clinics	Obstetrics-and-gynaecology	not-reported	XV-Pregnancy-childbirth-and-the-puerperium	O04-Medical-abortion	telephone	not-reported	not-reported
Rogers HL; Dumenci L; Epstein RM; Siminoff LA	Impact of Patient Gender and Race and physicians Communication on Colorectal Cancer Diagnostic Visits in Primary Care.	2019	USA	not reported	367	practices	Family-and-general-medicine	physicians	II-Neoplasms	C18-Malignant-neoplasm-of-colon-AND-C20-Malignant-neoplasm-of-rectum	face-to-face	y	not-reported
Ross PT; Fitzgerald JT; Ravindranath D; Pfeiffer PN; Singh MK; Weiner SJ; Rooney DM; Buckler S; Whitman L; Watts B; Jones D; Tremblay AS; Lypson ML	Assessing Residents' Veteran-Centered Care Skills in the Clinical Setting.	2018	USA	7	88	clinics	Internal-medicine	physicians	V-Mental-and-behavioural-disorders XX-External-causes-of-morbidity-and-mortality	F43-Reaction-to-severe-stress-and-adjustment-disorders Y05-Sexual-assault-by-bodily-force	face-to-face	y	not-reported
Schoenfeld AJ; Davies JM; Marafino BJ; Dean M; DeJong C; Bardach NS; Kazi DS; Boscardin WJ; Lin GA; Duseja R; Mei YJ; Mehrotra A; Dudley RA	Variation in Quality of Urgent Health Care Provided During Commercial Virtual Visits.	2016	USA	67	599	commercial-virtual-visit-companies	Family-and-general-medicine Internal-medicine Accident-and-emergency-medicine	physicians	XIX-Injury-poisoning-and-certain-other-consequences-of-external-causes X-Diseases-of-the-respiratory-system XIII-Diseases-of-the-musculoskeletal-system-and-connective-tissue XIV-Diseases-of-the-genitourinary-system	S93-Dislocation-sprain-and-strain-of-joints-and-ligaments-at-ankle-and-foot-level J02-Acute-pharyngitis J01-Acute-sinusitis M54-Dorsalgia N39-Other-disorders-of-urinary-system	telephone video-conference webchat	not-reported	not-reported
Schwartz A; Peskin S; Spiro A; Weiner SJ	Direct observation of depression screening: identifying diagnostic error and improving accuracy through unannounced standardized patients.	2020	USA	not reported	217	practices	Family-and-general-medicine Internal-medicine	physicians medical-assistants nurses	V-Mental-and-behavioural-disorders	F32-Depressive-episode-OR-F33-Recurrent-depressive-disorder	face-to-face	not-reported	y
Seaburn DB; Morse D; McDaniel SH; Beckman H; Silberman J; Epstein R	physicians responses to ambiguous patient symptoms.	2005	USA	not reported	186	not-reported	Family-and-general-medicine Internal-medicine	physicians	XI-Diseases-of-the-digestive-system XVIII-Symptoms-signs-and-abnormal-clinical-and-laboratory-findings-not-elsewhere-classified	K21-Gastro-oesophageal-reflux-disease R07-Pain-in-throat-and-chest-AND-R53-Malaise-and-fatigue-AND-R45-Symptoms-and-signs-involving-emotional-state	face-to-face	y	not-reported
Sharma R; Tinkler S; Mitra A; Pal S; Susu-Mago R; Stano M	State Medicaid fees and access to primary care physicianss.	2018	USA	not reported	906	practices	Family-and-general-medicine Internal-medicine Accident-and-emergency-medicine	not-reported	XXI-Factors-influencing-health-status-and-contact-with-health-services	Z00-General-examination-and-investigation-of-persons-without-complaint-and-reported-diagnosis	telephone	not-reported	not-reported
Shields CG; Griggs JJ; Fiscella K; Elias CM; Christ SL; Colbert J; Henry SG; Hoh BG; Hunte HER; Marshall M; Mohile SG; Plumb S; Tejani MA; Venuti A; Epstein RM	The Influence of Patient Race and Activation on Pain Management in Advanced Lung Cancer: a Randomized Field Experiment.	2019	USA	14	181	practices	Oncology Family-and-general-medicine	physicians	II-Neoplasms-AND-XVIII-Symptoms-signs-and-abnormal-clinical-and-laboratory-findings-not-elsewhere-classified	C34-Malignant-neoplasm-of-bronchus-and-lung-AND-R52-Pain-not-elsewhere-classified	face-to-face	y	not-reported
Taormina DP; Zuckerman JD; Karia R; Zabar S; Egol KA; Phillips DP	Clinical Skills and Professionalism: Assessing Orthopaedic Residents With Unannounced Standardized Patients.	2018	USA	23	48	hospitals	Orthopaedics	physicians	XIII-Diseases-of-the-musculoskeletal-system-and-connective-tissue XIX-Injury-poisoning-and-certain-other-consequences-of-external-causes XIX-Injury-poisoning-and-certain-other-consequences-of-external-causes	M25-Other-joint-disorders-not-elsewhere-classified S83-Dislocation-sprain-and-strain-of-joints-and-ligaments-of-knee S92-Fracture-of-foot-except-ankle	face-to-face	y	y
Tinkler SE; Sharma RL; Susu-Mago RRH; Pal S; Stano M	Access to US primary care physicianss for new patients concerned about smoking or weight.	2018	USA	not reported	5335	practices	Family-and-general-medicine Internal-medicine Accident-and-emergency-medicine Other	not-reported	XXI-Factors-influencing-health-status-and-contact-with-health-services IV-Endocrine-nutritional-and-metabolic-diseases	Z00-General-examination-and-investigation-of-persons-without-complaint-and-reported-diagnosis Z72-Problems-related-to-lifestyle E66-Obesity	telephone	not-reported	not-reported
Wilkes MS; Day FC; Srinivasan M; Griffin E; Tancredi DJ; Rainwater JA; Kravitz RL; Bell DS; Hoffman JR	Pairing physicians education with patient activation to improve shared decisions in prostate cancer screening: a cluster randomized controlled trial.	2013	USA	8	not reported	clinics	Family-and-general-medicine Internal-medicine	physicians	XXI-Factors-influencing-health-status-and-contact-with-health-services	Z12-Special-screening-examination-for-neoplasms	face-to-face	y	not-reported
Wisniewski JM; Walker B	Association of Simulated Patient Race/Ethnicity With Scheduling of Primary Care Appointments.	2020	USA	7	1081	practices	Family-and-general-medicine Internal-medicine Preventive-medicine Obstetrics-and-gynaecology Endocrinology	not-reported	XVIII-Symptoms-signs-and-abnormal-clinical-and-laboratory-findings-not-elsewhere-classified VI-Diseases-of-the-nervous-system XVIII-Symptoms-signs-and-abnormal-clinical-and-laboratory-findings-not-elsewhere-classified	R10-Abdominal-and-pelvic-pain G47-Sleep-disorders R73-Elevated-blood-glucose-level	telephone	n	not-reported
Young HN; Bell RA; Epstein RM; Feldman MD; Kravitz RL	physicianss' shared decision-making behaviors in depression care.	2008	USA	18	298	practices	Family-and-general-medicine Internal-medicine	physicians	V-Mental-and-behavioural-disorders	F32-Depressive-episode-OR-F33-Recurrent-depressive-disorder F43-Reaction-to-severe-stress-and-adjustment-disorders	face-to-face	y	not-reported
Zabar S; Hanley K; Stevens D; Murphy J; Burgess A; Kalet A; Gillespie C	Unannounced standardized patients: a promising method of assessing patient-centered care in your health care system.	2014	USA	not reported	60	clinics	not-reported	medical-assistants physicians	other	other	face-to-face	y	not-reported
Zabar S; Hanley K; Watsula-Morley A; Goldstein J; Altshuler L; Dumorne H; Wallach A; Porter B; Kalet A; Gillespie C	Using Unannounced Standardized Patients to Explore Variation in Care for Patients With Depression.	2018	USA	not reported	129	clinics	Internal-medicine	medical-assistants physicians	V-Mental-and-behavioural-disorders	F32-Depressive-episode-OR-F33-Recurrent-depressive-disorder	face-to-face	y	not-reported
Kohler PK; Marumo E; Jed SL; Mema G; Galagan S; Tapia K; Pillay E; DeKadt J; Naidoo E; Dombrowski JC; Holmes KK	A national evaluation using standardised patient actors to assess STI services in public sector clinical sentinel surveillance facilities in South Africa.	2017	South-Africa	not reported	195	not-reported	not-reported	not-reported	i-certain-infectious-and-parasitic-diseases-	A64-Unspecified-sexually-transmitted-disease	face-to-face	y	not-reported
Weaver MR; Pillay E; Jed SL; de Kadt J; Galagan S; Gilvydis J; Marumo E; Mawandia S; Naidoo E; Owens T; Prongay V; O'Malley G	Three methods of delivering clinic-based training on syndromic management of sexually transmitted diseases in South Africa: a pilot study.	2016	South-Africa	not reported	242	clinics	not-reported	physicians nurses	I-Certain-infectious-and-parasitic-diseases	Infections-with-a-predominantly-sexual-mode-of-transmission-A50-A64	face-to-face	y	n
Tumlinson K; Britton LE; Goland E; Chung S; Bullington BW; Williams CR; Wambua DM; Onyango DO; Senderowicz L	Contraceptive stockouts in Western Kenya: a mixed-methods mystery client study.	2023	Kenya	15	180	dispensaries health-centers hospitals	not-reported	not-reported	XXI-Factors-influencing-health-status-and-contact-with-health-services	Z30-Contraceptive-management	face-to-face	not-reported	not-reported
Tumlinson K; Britton LE; Williams CR; Wambua DM; Otieno Onyango D	Informal payments for family planning: prevalence and perspectives of women, providers, and health sector key informants in western Kenya.	2021	Kenya	15	180	dispensaries health-centers hospitals	not-reported	not-reported	XXI-Factors-influencing-health-status-and-contact-with-health-services	Z30-Contraceptive-management	face-to-face	n	not-reported
Sieverding M; Schatzkin E; Shen J; Liu J	Bias in Contraceptive Provision to Young Women Among Private Health Care Providers in South West Nigeria.	2018	Nigeria	8	104	clinics pharmacies drug-shops	not-reported	not-reported	XXI-Factors-influencing-health-status-and-contact-with-health-services	Z30-Contraceptive-management	face-to-face	n	not-reported
Ugaz J; Leegwater A; Chatterji M; Johnson D; Baruwa S; Toriola M; Kinnan C	Impact of Family Planning and Business Trainings on Private-Sector Health Care Providers in Nigeria.	2017	Nigeria	12	832	clinics hospitals medical-centers nursing-homes	not-reported	physicians nurses midwives	XXI-Factors-influencing-health-status-and-contact-with-health-services	Z30-Contraceptive-management	face-to-face	n	not-reported
Planas ME; GarcÃ­a PJ; Bustelo M; Carcamo CP; Martinez S; Nopo H; Rodriguez J; Merino MF; Morrison A	Effects of ethnic attributes on the quality of family planning services in Lima, Peru: a randomized crossover trial.	2015	Peru	10	702	health-centers	Obstetrics-and-gynaecology	midwives	XXI-Factors-influencing-health-status-and-contact-with-health-services	Z30-Contraceptive-management	face-to-face	n	not-reported
Medford-Davis LN; Lin F; Greenstein A; Rhodes KV	"I Broke My Ankle": Access to Orthopedic Follow-up Care by Insurance Status.	2017	USA	not reported	204	practices	Orthopaedics	not-reported	XXI-Factors-influencing-health-status-and-contact-with-health-services	Z47-Other-orthopaedic-follow-up-care	telephone	not-reported	not-reported
Natavio M; Blotky E; Van Horn CM; Waters C; Ihenacho U; Silverstein E; Cortessis VK; Nelson AL	Availability of long-acting reversible contraceptives in Los Angeles County clinics through a Medicaid state plan amendment program.	2018	USA	3	336	clinics	not-reported	not-reported	XXI-Factors-influencing-health-status-and-contact-with-health-services	Z30-Contraceptive-management	telephone	not-reported	not-reported
Tinkler S; Sharma R; Pal S; Susu-Mago R; Stano M	Offers of appointments with nurse practitioners if a requested physicians is unavailable.	2017	USA	not reported	922	practices	Family-and-general-medicine Internal-medicine Accident-and-emergency-medicine	not-reported	XXI-Factors-influencing-health-status-and-contact-with-health-services	Z00-General-examination-and-investigation-of-persons-without-complaint-and-reported-diagnosis	telephone	n	not-reported
Hamlyn GS; Hutchins KE; Johnston AL; Thomas RT; Tian J; Kamal AH	Accessibility and Barriers to Oncology Appointments at 40 National Cancer Institute-Designated Comprehensive Cancer Centers: Results of a Mystery Shopper Project.	2016	USA	5	160	hospitals	Gastroenterology Oncology	receptionists	II-Neoplasms	C22-Malignant-neoplasm-of-liver-and-intrahepatic-bile-ducts	telephone	not-reported	not-reported
Gallo KP; Olin SS; Storfer-Isser A; O'Connor BC; Whitmyre ED; Hoagwood KE; Horwitz SM	Parent Burden in Accessing Outpatient Psychiatric Services for Adolescent Depression in a Large State System.	2017	USA	4	not reported	clinics	Psychiatry	not-reported	V-Mental-and-behavioural-disorders	F32-Depressive-episode-OR-F33-Recurrent-depressive-disorder	telephone	not-reported	not-reported
Derkx HP; Rethans JJ; Maiburg BH; Winkens RA; Muijtjens AM; van Rooij HG; Knottnerus JA	Quality of communication during telephone triage at Dutch out-of-hours centres.	2009	Netherlands	14	357	out-of-hours-centers	not-reported	nurses physicians	XVIII-Symptoms-signs-and-abnormal-clinical-and-laboratory-findings-not-elsewhere-classified	R50-Fever-of-other-and-unknown-origin R04-Haemorrhage-from-respiratory-passages R11-Nausea-and-vomiting	telephone	y	not-reported
Huibers L; Giesen P; Smits M; Mokkink H; Grol R; Wensing M	Nurse telephone triage in Dutch out-of-hours primary care: the relation between history taking and urgency estimation.	2012	Netherlands	not reported	304	out-of-hours-centers	Family-and-general-medicine	nurses	20-Vignettes	20-vignettes	telephone	y	not-reported
Xie Y; McNeil EB; Sriplung H; Fan Y; Zhao X; Chongsuvivatwong V	Assessment of adequacy of respiratory infection prevention in hospitals of Inner Mongolia, China: a cross-sectional study using unannounced standardized patients.	2020	China	19	480	hospitals	Otorhinolaryngology Respiratory-medicine Accident-and-emergency-medicine	not-reported	I-Certain-infectious-and-parasitic-diseases X-Diseases-of-the-respiratory-system	A16-Respiratory-tuberculosis-not-confirmed-bacteriologically-or-histologically J11-Influenza-virus-not-identified	face-to-face	n	not-reported
LeÃ³n FR; Brambila C; de la Cruz M; GarcÃ­a Colindres J; Morales C; VÃ¡squez B	Providers' compliance with the balanced counseling strategy in Guatemala.	2005	Guatemala	4	71	health-centers health-posts	not-reported	not-reported	XXI-Factors-influencing-health-status-and-contact-with-health-services	Z30-Contraceptive-management	face-to-face	y	not-reported
Das J; Chowdhury A; Hussam R; Banerjee AV	The impact of training informal health care providers in India: A randomized controlled trial.	2016	India	16	not reported	clinics	not-reported	informal-providers physicians	XVIII-Symptoms-signs-and-abnormal-clinical-and-laboratory-findings-not-elsewhere-classified X-Diseases-of-the-respiratory-system I-Certain-infectious-and-parasitic-diseases	R07-Pain-in-throat-and-chest J80-Adult-respiratory-distress-syndrome A09-Other-gastroenteritis-and-colitis-of-infectious-and-unspecified-origin	face-to-face	y	not-reported
Das J; Holla A; Das V; Mohanan M; Tabak D; Chan B	In urban and rural India, a standardized patient study showed low levels of provider training and huge quality gaps.	2012	India	22	926	not-reported	not-reported	not-reported	X-Diseases-of-the-respiratory-system IX-Diseases-of-the-circulatory-system I-Certain-infectious-and-parasitic-diseases	J45-Asthma I20-Angina-pectoris A09-Other-gastroenteritis-and-colitis-of-infectious-and-unspecified-origin	face-to-face	not-reported	not-reported
Kirschner K; Braspenning J; Maassen I; Bonte A; Burgers J; Grol R	Improving access to primary care: the impact of a quality-improvement strategy.	2010	Netherlands	1	not reported	practices	Family-and-general-medicine	not-reported	not-reported	not-reported	telephone	y	y
Hsu SM; Chien LJ; Tseng SH; Kuo SH	A No-Notice Drill of Hospital Preparedness in Responding to Ebola Virus Disease in Taiwan.	2015	Taiwan	not reported	99	hospitals medical-centers	not-reported	physicians	I-Certain-infectious-and-parasitic-diseases	A98-Other-viral-haemorrhagic-fevers-not-elsewhere-classified	face-to-face	not-reported	y
King JJC; Powell-Jackson T; Makungu C; Hargreaves J; Goodman C	How much healthcare is wasted? A cross-sectional study of outpatient overprovision in private-for-profit and faith-based health facilities in Tanzania.	2021	Tanzania	17	227	dispensaries health-centers hospitals	not-reported	not-reported	X-Diseases-of-the-respiratory-system XVIII-Symptoms-signs-and-abnormal-clinical-and-laboratory-findings-not-elsewhere-classified i-certain-infectious-and-parasitic-diseases X-Diseases-of-the-respiratory-system	J45-Asthma R50-Fever-of-other-and-unknown-origin Tuberculosis-A15-A19 Acute-upper-respiratory-infections-J00-J06	face-to-face	y	not-reported
Sykes S; O'Sullivan K	A 'mystery shopper' project to evaluate sexual health and contraceptive services for young people in Croydon.	2006	UK	19	not reported	clinics	not-reported	receptionists clinical-practitioners	XXI-Factors-influencing-health-status-and-contact-with-health-services	Z30-Contraceptive-management	face-to-face	not-reported	not-reported
Benitez JA; Tipirneni R; Perez V; Davis MM	Does Primary Care Provider Supply Influence Medicaid Acceptability?	2019	USA	not reported	not reported	practices	not-reported	not-reported	not-reported	not-reported	telephone	not-reported	not-reported
Berner ES; Kasiraman RK; Yu F; Ray MN; Houston TK	Data quality in the outpatient setting: impact on clinical decision support systems.	2005	USA	not reported	178	clinics	Internal-medicine	physicians	XIII-Diseases-of-the-musculoskeletal-system-and-connective-tissue	Other-soft-tissue-disorders-M70-M79	face-to-face	y	not-reported
Epstein RM; Hadee T; Carroll J; Meldrum SC; Lardner J; Shields CG	"Could this be something serious?" Reassurance, uncertainty, and empathy in response to patients' expressions of worry.	2007	USA	5	189	practices	Family-and-general-medicine Internal-medicine	physicians	XVIII-Symptoms-signs-and-abnormal-clinical-and-laboratory-findings-not-elsewhere-classified XI-Diseases-of-the-digestive-system	R07-Pain-in-throat-and-chest K21-Gastro-oesophageal-reflux-disease	face-to-face	y	not-reported
Foote M; Daver R; Quinn C	Using "Mystery Patient" Drills to Assess Hospital Ebola Preparedness in New York City, 2014-2015.	2017	USA	not reported	not reported	hospitals	not-reported	nurses physicians	I-Certain-infectious-and-parasitic-diseases	A98-Other-viral-haemorrhagic-fevers-not-elsewhere-classified	face-to-face	not-reported	not-reported
Haeder SF; Weimer DL; Mukamel DB	Secret Shoppers Find Access To Providers And Network Accuracy Lacking For Those In Marketplace And Commercial Plans.	2016	USA	2	not reported	practices	Internal-medicine Family-and-general-medicine Obstetrics-and-gynaecology	not-reported	XVIII-Symptoms-signs-and-abnormal-clinical-and-laboratory-findings-not-elsewhere-classified I-Certain-infectious-and-parasitic-diseases XIII-Diseases-of-the-musculoskeletal-system-and-connective-tissue XIV-Diseases-of-the-genitourinary-system	R50-Fever-of-other-and-unknown-origin A08-Viral-and-other-specified-intestinal-infections M79-Other-soft-tissue-disorders-not-elsewhere-classified N92-Excessive-frequent-and-irregular-menstruation N94-Pain-and-other-conditions-associated-with-female-genital-organs-and-menstrual-cycle	telephone	not-reported	not-reported
Paterniti DA; Fancher TL; Cipri CS; Timmermans S; Heritage J; Kravitz RL	Getting to "no": strategies primary care physicianss use to deny patient requests.	2010	USA	18	298	practices	Family-and-general-medicine Internal-medicine	physicians	V-Mental-and-behavioural-disorders-AND-VI-Diseases-of-the-nervous-system V-Mental-and-behavioural-disorders-AND-XIII-Diseases-of-the-musculoskeletal-system-and-connective-tissue	F32-Depressive-episode-OR-F33-Recurrent-depressive-disorder-AND-G56-Mononeuropathies-of-upper-limb F43-Reaction-to-severe-stress-and-adjustment-disorders-AND-M54-Dorsalgia	face-to-face	y	not-reported
Peabody JW; Luck J; Jain S; Bertenthal D; Glassman P	Assessing the accuracy of administrative data in health information systems.	2004	USA	45	360	clinics	Family-and-general-medicine Internal-medicine	physicians	X-Diseases-of-the-respiratory-system IV-Endocrine-nutritional-and-metabolic-diseases-not-clear V-Mental-and-behavioural-disorders	J44-Other-chronic-obstructive-pulmonary-disease Diabetes-mellitus-E10-E14 not-clear F32-Depressive-episode-OR-Recurrent-depressive-disorder	face-to-face	y	not-reported
Rhodes KV; Basseyn S; Friedman AB; Kenney GM; Wissoker D; Polsky D	Access to Primary Care Appointments Following 2014 Insurance Expansions.	2017	USA	not reported	14635	practices	Family-and-general-medicine Internal-medicine	not-reported	XXI-Factors-influencing-health-status-and-contact-with-health-services XVIII-Symptoms-signs-and-abnormal-clinical-and-laboratory-findings-not-elsewhere-classified	Z00-General-examination-and-investigation-of-persons-without-complaint-and-reported-diagnosis R03-Abnormal-blood-pressure-reading-without-diagnosis	telephone	not-reported	not-reported
Rhodes KV; Kenney GM; Friedman AB; Saloner B; Lawson CC; Chearo D; Wissoker D; Polsky D	Primary care access for new patients on the eve of health care reform.	2014	USA	not reported	12907	practices	Family-and-general-medicine Internal-medicine	not-reported	XXI-Factors-influencing-health-status-and-contact-with-health-services XVIII-Symptoms-signs-and-abnormal-clinical-and-laboratory-findings-not-elsewhere-classified	Z00-General-examination-and-investigation-of-persons-without-complaint-and-reported-diagnosis R03-Abnormal-blood-pressure-reading-without-diagnosis	telephone	not-reported	not-reported
Saloner B; Cope LC; Hempstead K; Rhodes KV; Polsky D; Kenney GM	Price Transparency in Primary Care: Can Patients Learn About Costs When Scheduling an Appointment?	2017	USA	13	7865	clinics	Family-and-general-medicine Internal-medicine	not-reported	XXI-Factors-influencing-health-status-and-contact-with-health-services XVIII-Symptoms-signs-and-abnormal-clinical-and-laboratory-findings-not-elsewhere-classified	Z00-General-examination-and-investigation-of-persons-without-complaint-and-reported-diagnosis R03-Abnormal-blood-pressure-reading-without-diagnosis	telephone	not-reported	not-reported
Silberman J; Tentler A; Ramgopal R; Epstein RM	Recall-promoting physicians behaviors in primary care.	2008	USA	not reported	93	practices	not-reported	physicians	XI-Diseases-of-the-digestive-system	K21-Gastro-oesophageal-reflux-disease	face-to-face	y	not-reported
Tipirneni R; Rhodes KV; Hayward RA; Lichtenstein RL; Choi H; Arntson EK; Landgraf JM; Davis MM	Geographic Variation in Medicaid Acceptance Across Michigan Primary Care Practices in the Era of the Affordable Care Act.	2018	USA	not reported	295	practices	not-reported	not-reported	not-reported	not-reported	telephone	not-reported	not-reported
Bauermeister JA; Golinkoff JM; Lin WY; Claude KF; Horvath KJ; Dowshen N; Schlupp A; Vickroy WJ; Desir K; Lopez AV; Castillo M; Tanney M; Wimbly TA; Leung K; Sullivan PS; Santiago DL; Hernandez R; Paul ME; Hightow-Weidman L; Lee S; Stephenson R	Testing the Testers: Are Young Men Who Have Sex With Men Receiving Adequate HIV Testing and Counseling Services?	2019	USA	24	152	clinics	not-reported	not-reported	XXI-Factors-influencing-health-status-and-contact-with-health-services	Z11-Special-screening-examination-for-infectious-and-parasitic-diseases	face-to-face	y	y
Lorenzo A; Schildt P; Lorenzo M; Falcoff H; Noel F	Acute low back pain management in primary care: a simulated patient approach.	2015	France	1	30	practices	Family-and-general-medicine	physicians	XIII-Diseases-of-the-musculoskeletal-system-and-connective-tissue	M54-Dorsalgia	face-to-face	y	not-reported
Beetham T; Saloner B; Wakeman SE; Gaye M; Barnett ML	Access to Office-Based Buprenorphine Treatment in Areas With High Rates of Opioid-Related Mortality: An Audit Study.	2019	USA	2	1092	clinics	not-reported	not-reported	V-Mental-and-behavioural-disorders	F11-Mental-and-behavioural-disorders-due-to-use-of-opioids	telephone	not-reported	not-reported
Bryant AG; Levi EE	Abortion misinformation from crisis pregnancy centers in North Carolina.	2012	USA	7	51	clinics	Obstetrics-and-gynaecology	not-reported	XXI-Factors-influencing-health-status-and-contact-with-health-services	Z32-Pregnancy-examination-and-test	telephone face-to-face	not-reported	not-reported
Chaudhry SB; Armbrecht ES; Shin Y; Matula S; Caffrey C; Varade R; Jones L; Siegfried E	Pediatric access to dermatologists: Medicaid versus private insurance.	2013	USA	not reported	723	practices	Dermatology	not-reported	XII-Diseases-of-the-skin-and-subcutaneous-tissue	L20-L30-Dermatitis-and-eczema	telephone	not-reported	not-reported
Chen DW; Banerjee M; He X; Miranda L; Watanabe M; Veenstra CM; Haymart MR	Hidden Disparities: How Language Influences Patients' Access to Cancer Care.	2023	USA	6	1296	hospitals	Oncology	not-reported	II-Neoplasms	C18-Malignant-neoplasm-of-colon C34-Malignant-neoplasm-of-bronchus-and-lung C73-Malignant-neoplasm-of-thyroid-gland	telephone	not-reported	not-reported
Chou SC; Deng Y; Smart J; Parwani V; Bernstein SL; Venkatesh AK	Insurance Status and Access to Urgent Primary Care Follow-up After an Emergency Department Visit in 2016.	2018	USA	2	604	practices	Family-and-general-medicine Internal-medicine	not-reported	XVIII-Symptoms-signs-and-abnormal-clinical-and-laboratory-findings-not-elsewhere-classified XIII-Diseases-of-the-musculoskeletal-system-and-connective-tissue	R03-Abnormal-blood-pressure-reading-without-diagnosis M54-Dorsalgia	telephone	not-reported	not-reported
Chou SC; Rothenberg C; Agnoli A; Wiechers I; Lott J; Voorhees J; Bernstein SL; Venkatesh AK	Patient centered medical homes did not improve access to timely follow-up after ED visit.	2018	USA	2	536	practices	Family-and-general-medicine Internal-medicine	not-reported	XVIII-Symptoms-signs-and-abnormal-clinical-and-laboratory-findings-not-elsewhere-classified XIII-Diseases-of-the-musculoskeletal-system-and-connective-tissue	R03-Abnormal-blood-pressure-reading-without-diagnosis M54-Dorsalgia	telephone	not-reported	not-reported
Di Guglielmo MD; Plesnick J; Greenspan JS; Sharif I	A new model to decrease time-to-appointment wait for gastroenterology evaluation.	2013	USA	not reported	not reported	hospitals	Gastroenterology paediatrics	schedulers	XI-Diseases-of-the-digestive-system XVIII-Symptoms-signs-and-abnormal-clinical-and-laboratory-findings-not-elsewhere-classified	K21-Gastro-oesophageal-reflux-disease K59-Other-functional-intestinal-disorders R10-Abdominal-and-pelvic-pain	telephone	not-reported	not-reported
Faherty LJ; Wong CA; Feingold J; Li J; Town R; Fieldston E; Werner RM	Pediatric Price Transparency: Still Opaque With Opportunities for Improvement.	2017	USA	not reported	45	hospitals	paediatrics	not-reported	other	other	telephone	not-reported	not-reported
Harrison T	Availability of emergency contraception: a survey of hospital emergency department staff.	2005	USA	not reported	1212	hospitals	not-reported	not-reported	XXI-Factors-influencing-health-status-and-contact-with-health-services	Z30-Contraceptive-management	telephone	not-reported	not-reported
Hsiang WR; Yousman L; Kim D; Cavallo JA; Kenney PA; Motamedinia P; Breyer B; Leapman MS	Access to Urologic Care at Urgent Care Centers.	2021	USA	not reported	240	clinics	not-reported	receptionists	XIV-Diseases-of-the-genitourinary-system	N20-Calculus-of-kidney-and-ureter N13-Obstructive-and-reflux-uropathy	telephone	not-reported	not-reported
Jimenez ME; Martinez Alcaraz E; Williams J; Strom BL	Access to Developmental Pediatrics Evaluations for At-Risk Children.	2017	USA	not reported	140	hospitals	paediatrics	not-reported	V-Mental-and-behavioural-disorders	F81-Specific-developmental-disorders-of-scholastic-skills	telephone	not-reported	not-reported
Kyle MA; Tipirneni R; Thakore N; Dave S; Ganguli I	Primary Care Access During the COVID-19 Pandemic: a Simulated Patient Study.	2021	USA	3	800	practices	not-reported	not-reported	XXI-Factors-influencing-health-status-and-contact-with-health-services XVIII-Symptoms-signs-and-abnormal-clinical-and-laboratory-findings-not-elsewhere-classified	Z00-General-examination-and-investigation-of-persons-without-complaint-and-reported-diagnosis R03-Abnormal-blood-pressure-reading-without-diagnosis	telephone	not-reported	not-reported
Laditi F; Nie J; Hsiang W; Umer W; Haleem A; Marks V; Buck M; Leapman MS	Access to urologic cancer care for Medicaid-insured patients.	2023	USA	not reported	426	hospitals	Oncology	not-reported	II-Neoplasms	C64-Malignant-neoplasm-of-kidney-except-renal-pelvis	telephone	not-reported	not-reported
Lagisetty PA; Healy N; Garpestad C; Jannausch M; Tipirneni R; Bohnert ASB	Access to Primary Care Clinics for Patients With Chronic Pain Receiving Opioids.	2019	USA	4	194	clinics	not-reported	not-reported	XVIII-Symptoms-signs-and-abnormal-clinical-and-laboratory-findings-not-elsewhere-classified	R52-Pain-not-elsewhere-classified	telephone	not-reported	not-reported
Marks VA; Hsiang WR; Nie J; Demkowicz P; Umer W; Haleem A; Galal B; Pak I; Kim D; Salazar MC; Berger ER; Boffa DJ; Leapman MS	Acceptance of Simulated Adult Patients With Medicaid Insurance Seeking Care in a Cancer Hospital for a New Cancer Diagnosis.	2022	USA	not reported	334	hospitals	Oncology	not-reported	II-Neoplasms	C00-C97-Malignant-neoplasms	telephone	not-reported	not-reported
Nettleman MD; Brewer J; Stafford M	Scheduling the first prenatal visit: office-based delays.	2010	USA	1	239	practices	Obstetrics-and-gynaecology	not-reported	XXI-Factors-influencing-health-status-and-contact-with-health-services	Z34-Supervision-of-normal-pregnancy	telephone	not-reported	not-reported
Olin SC; O'Connor BC; Storfer-Isser A; Clark LJ; Perkins M; Hudson Scholle S; Whitmyre ED; Hoagwood K; Horwitz SM	Access to Care for Youth in a State Mental Health System: A Simulated Patient Approach.	2016	USA	4	not reported	clinics hospitals	Psychiatry	not-reported	V-Mental-and-behavioural-disorders	F32-Depressive-episode	telephone	not-reported	not-reported
O'Neill S; Calderon S; Casella J; Wood E; Carvelli-Sheehan J; Zeidel ML	Improving outpatient access and patient experiences in academic ambulatory care.	2012	USA	not reported	not reported	clinics	Allergic-diseases Cardiology Endocrinology Geriatrics Gastroenterology Hematology Oncology Infectious-diseases Internal-medicine Respiratory-medicine Nephrology	receptionists academic-secretaries schedulers	i-certain-infectious-and-parasitic-diseasesnot-reported	A49-Bacterial-infection-of-unspecified-site not-reported	telephone	not-reported	y
Schniedewind E; Lindsay RP; Snow S	Comparison of Access to Primary Care Medical and Dental Appointments Between Simulated Patients Who Were Deaf and Patients Who Could Hear.	2021	USA	8	1096	clinics	Family-and-general-medicine Internal-medicine Stomatology	not-reported	not-reported	not-reported	telephone video-conference	not-reported	not-reported
Terry R; Hiester E; James GD	The use of standardized patients to evaluate family medicine resident decision making.	2007	USA	not reported	22	practices	Family-and-general-medicine	physicians	V-Mental-and-behavioural-disorders XVIII-Symptoms-signs-and-abnormal-clinical-and-laboratory-findings-not-elsewhere-classified XI-Diseases-of-the-digestive-system	F32-Depressive-episode-OR-F33-Recurrent-depressive-disorder R51-Headache K58-Irritable-bowel-syndrome	face-to-face	y	not-reported
Tipirneni R; Rhodes KV; Hayward RA; Lichtenstein RL; Choi H; Reamer EN; Davis MM	Primary care appointment availability and nonphysicians providers one year after Medicaid expansion.	2016	USA	not reported	885	practices	not-reported	not-reported	IX-Diseases-of-the-circulatory-system	Hypertensive-diseases-I10-I15	telephone	not-reported	not-reported
Tipirneni R; Rhodes KV; Hayward RA; Lichtenstein RL; Reamer EN; Davis MM	Primary care appointment availability for new Medicaid patients increased after Medicaid expansion in Michigan.	2015	USA	3	not reported	practices	not-reported	not-reported	IX-Diseases-of-the-circulatory-system	Hypertensive-diseases-I10-I15	telephone	not-reported	not-reported
Vinekar K; Jarlenski M; Meyn L; Chen BA; Achilles SL; Tyberg S; Borrero S	+	2023	USA	4	890	clinics abortion-facilities	Obstetrics-and-gynaecology	not-reported	XXI-Factors-influencing-health-status-and-contact-with-health-services	Z32-Pregnancy-examination-and-test	telephone	not-reported	not-reported
Walgrave S; Jacobs MA; Kist D; Weaver AL; Weiler E; Wallander I; Zelickson B	Survey of regional laser centers: a Minnesota perspective.	2011	USA	not reported	105	clinics laser-centers salons spas	Dermatology	not-reported	other	other	telephone	n	not-reported
Yousman LC; Hsiang WR; Jin G; Najem M; Mosier-Mills A; Khunte A; Jain S; Forman H; Wiznia DH	Musculoskeletal Urgent Care Centers Restrict Access for Patients with Medicaid Insurance Based on Policy and Location.	2021	USA	not reported	558	clinics	Orthopaedics	not-reported	XIX-Injury-poisoning-and-certain-other-consequences-of-external-causes	S93-Dislocation-sprain-and-strain-of-joints-and-ligaments-at-ankle-and-foot-level	telephone	n	not-reported
Yousman LC; Hsiang WR; Khunte A; Najem M; Jin G; Mosier-Mills A; Jain S; Wiznia D	Charges for Initial Visits for Uninsured Patients at Musculoskeletal Urgent Care Centers in the US.	2022	USA	not reported	558	clinics	Orthopaedics	not-reported	XIX-Injury-poisoning-and-certain-other-consequences-of-external-causes	S93-Dislocation-sprain-and-strain-of-joints-and-ligaments-at-ankle-and-foot-level	telephone	n	not-reported
Yousman LC; Khunte A; Hsiang W; Jain S; Forman H; Wiznia D	Urgent care center wait times increase for COVID-19 results in August 2020, with rapid testing availability limited.	2021	USA	not reported	500	clinics	Accident-and-emergency-medicine	not-reported	XXI-Factors-influencing-health-status-and-contact-with-health-services	Z11-Special-screening-examination-for-infectious-and-parasitic-diseases	telephone	n	not-reported
